# Supplementary material for: Salmo kottelati, a new species of trout from Alakır Stream, draining to the Mediterranean in southern Anatolia, Turkey (Teleostei, Salmonidae)
Source: Zookeys. 2014 Dec 10;(462):135–51. doi: 10.3897/zookeys.462.8177 (PMC4284436; doi:10.3897/zookeys.462.8177)
Supplement: XML Treatment for Salmo kottelati [file zookeys.462.8177-treatment1.xml]

<!DOCTYPE tp:taxon-treatment
  PUBLIC "-//TaxonX//DTD Taxonomic Treatment Publishing DTD v0 20100105//EN" "tax-treatment-NSO.dtd">
<tp:taxon-treatment xmlns:tp="http://www.plazi.org/taxpub"><tp:treatment-meta><kwd-group><label>Taxon classification</label><kwd><named-content content-type="kingdom">Animalia</named-content></kwd><kwd><named-content content-type="order">Salmoniformes</named-content></kwd><kwd><named-content content-type="family">Salmonidae</named-content></kwd></kwd-group><mixed-citation publication-type="journal"><person-group><name><surname>Turan</surname><given-names>Davut</given-names></name><name><surname>Doğan</surname><given-names>Esra</given-names></name><name><surname>Kaya</surname><given-names>Cüneyt</given-names></name><name><surname>Kanyılmaz</surname><given-names>Mahir</given-names></name></person-group><article-title><italic><tp:taxon-name><tp:taxon-name-part taxon-name-part-type="genus">Salmo</tp:taxon-name-part> <tp:taxon-name-part taxon-name-part-type="species">kottelati</tp:taxon-name-part></tp:taxon-name></italic>, a new species of trout from Alakır Stream, draining to the Mediterranean in southern Anatolia, Turkey (<tp:taxon-name><tp:taxon-name-part taxon-name-part-type="subclass">Teleostei</tp:taxon-name-part></tp:taxon-name>, <tp:taxon-name><tp:taxon-name-part taxon-name-part-type="family">Salmonidae</tp:taxon-name-part></tp:taxon-name>)</article-title><source>Zookeys</source><day>10</day><month>12</month><year>2014</year><volume>2014</volume><issue>462</issue><fpage>135</fpage><lpage>151</lpage><pub-id pub-id-type="doi">10.3897/zookeys.462.8177</pub-id></mixed-citation></tp:treatment-meta><tp:nomenclature><tp:taxon-name>
                        <tp:taxon-name-part taxon-name-part-type="genus">Salmo</tp:taxon-name-part>
                        <tp:taxon-name-part taxon-name-part-type="species">kottelati</tp:taxon-name-part>
                        <object-id xmlns:xlink="http://www.w3.org/1999/xlink" content-type="zoobank" xlink:type="simple">http://zoobank.org/A1CED992-9A64-4369-B88C-918DFB12BBDC</object-id>
                    </tp:taxon-name><tp:taxon-status xmlns:xlink="http://www.w3.org/1999/xlink" xlink:type="simple">sp. n.</tp:taxon-status><xref ref-type="fig" rid="F1">Fig. 1</xref></tp:nomenclature><tp:treatment-sec sec-type="Holotype"><title>Holotype.</title><p>FFR 03180, 205 mm SL, male; Turkey: Antalya Province: Altınyaka village; Alakır Stream (<named-content xmlns:xlink="http://www.w3.org/1999/xlink" content-type="dwc:verbatimCoordinates" xlink:type="simple">40°35.32'N, 40°51.50'E</named-content>); D. Turan, E. Doğan and C. Kaya. 21 September 2014.</p><!--PageBreak--><!--PageBreak--></tp:treatment-sec><tp:treatment-sec sec-type="Paratypes"><title>Paratypes.</title><p>FFR 03181, 21, 98–210 mm SL; same data as holotype. FFR 03182, 16, 98–176 mm SL; CMK 22405, 4, 97–143 mm SL; Turkey: Antalya Province: Altınyaka village; Alakır Stream (<named-content xmlns:xlink="http://www.w3.org/1999/xlink" content-type="dwc:verbatimCoordinates" xlink:type="simple">40°35.32'N, 40°51.50'E</named-content>); M. Kanyılmaz, 15 September 2008.</p></tp:treatment-sec><tp:treatment-sec sec-type="Diagnosis"><title>Diagnosis.</title><p><italic><tp:taxon-name><tp:taxon-name-part taxon-name-part-type="genus">Salmo</tp:taxon-name-part> <tp:taxon-name-part taxon-name-part-type="species">kottelati</tp:taxon-name-part></tp:taxon-name></italic> is distinguished from all the described species of <italic><tp:taxon-name><tp:taxon-name-part taxon-name-part-type="genus">Salmo</tp:taxon-name-part></tp:taxon-name></italic> in Turkey by the combination of the following characters: 7–9 parr marks along lateral line distinct in males up to at least 176 mm SL and in females up to at least 208 mm SL; absence of four dark bands on flank in males and females; black spots on body numerous, ocellated, scattered on back, middle and upper part of flank (sometimes lower part of flank) in males larger than about 160 mm SL, and females between about 160−190 mm SL; in males and females smaller than about 160 mm SL, black spots few, present only on upper part of flank; few to numerous ocellated red spots on back and half of upper and lower flank; number of both black or red spots commonly increasing with size and age in males while number of both black and red spots decreasing with size and age in females; head long (29–33% SL in males, 26–32 in females); mouth large (length of mouth gape 13–19% SL in males, 12–15 in females), slightly subterminal; maxilla long (10–13% SL in males, 8–12 in females), reaching beyond eye in males longer than about 120 mm SL and in females longer than about 170 mm SL; 105–113 lateral-line scales (until posterior hypural margin); 24–29 scale rows between lateral line and dorsal-fin origin; 17–19 scale rows between lateral line and anal-fin origin; 13–15 scale rows between lateral line and adipose-fin insertion; gill rakers 18–20 on outer side of first gill arch.</p></tp:treatment-sec><tp:treatment-sec sec-type="Description"><title>Description.</title><p>General appearance shown in Fig. <xref ref-type="fig" rid="F1">1</xref>, morphometric and meristic data given in Tables <xref ref-type="table" rid="T1">1</xref> and <xref ref-type="table" rid="T2">2</xref>. Dorsal profile of body behind head markedly convex, ventral profile less arched than dorsal profile in both sexes. Body moderately deep. Head long, 1.2–1.4 times body depth at dorsal-fin origin in males, 1.0–1.2 in females, slightly flattened dorso-ventrally in males longer than about 190 mm SL, not flattened in males smaller than about 180 mm SL, and in females. Head shape sexually dimorphic: upper profile slightly convex in interorbital area and convex on snout slightly behind level of nostrils in males, straight in interorbital area and markedly convex on snout in females. Mouth large, terminal or slightly subterminal in males larger than about 190 mm SL, subterminal in males smaller than about 180 mm SL and in females, conspicuously subterminal in juveniles. Upper jaw equal or slightly longer than lower jaw in males larger than about 190 mm SL, longer in females and juvenile, and in males smaller than about 180 mm SL. Tip of lower jaw slightly curved upward in males larger than about 190 mm SL and but in contrast, not curved in females of all sizes. Maxilla long, reaching beyond eye in males larger than about 120 mm SL and in females longer than about 170 mm SL, upper edge convex posteriorly in males, straight or slightly convex in females. Snout pointed in males and slightly pointed in females.</p><table-wrap id="T1" position="float" orientation="portrait"><label>Table 1.</label><caption><p>Morphometric characters of <italic><tp:taxon-name><tp:taxon-name-part taxon-name-part-type="genus">Salmo</tp:taxon-name-part> <tp:taxon-name-part taxon-name-part-type="species">kottelati</tp:taxon-name-part></tp:taxon-name></italic>. Number in parentheses: mean.</p></caption><table rules="all"><tbody><tr><th rowspan="1" colspan="1"/><th rowspan="1" colspan="5"><italic><tp:taxon-name><tp:taxon-name-part taxon-name-part-type="genus">Salmo</tp:taxon-name-part> <tp:taxon-name-part taxon-name-part-type="species">kottelati</tp:taxon-name-part></tp:taxon-name></italic></th></tr><tr><td rowspan="1" colspan="1">Basin</td><td rowspan="1" colspan="1">Mediterranean Sea</td><td rowspan="1" colspan="1"/><td rowspan="1" colspan="2"/><td rowspan="1" colspan="1"/></tr><tr><td rowspan="1" colspan="1">Drainage</td><td rowspan="1" colspan="1">Alakır Stream</td><td rowspan="1" colspan="1"/><td rowspan="1" colspan="2"/><td rowspan="1" colspan="1"/></tr><tr><td rowspan="1" colspan="1">Province</td><td rowspan="1" colspan="1">Antalya</td><td rowspan="1" colspan="1"/><td rowspan="1" colspan="1"/><td rowspan="1" colspan="1"/><td rowspan="1" colspan="1">holotype</td></tr><tr><td rowspan="1" colspan="1">Sex and number of specimens</td><td rowspan="1" colspan="1">Males, n=20</td><td rowspan="1" colspan="1"/><td rowspan="1" colspan="1">Females, n=20</td><td rowspan="1" colspan="1"/><td rowspan="1" colspan="1">Male</td></tr><tr><td rowspan="1" colspan="1"/><td rowspan="1" colspan="1">Range</td><td rowspan="1" colspan="1">SD</td><td rowspan="1" colspan="1">Range</td><td rowspan="1" colspan="1">SD</td><td rowspan="1" colspan="1"/></tr><tr><td rowspan="1" colspan="1">Standard length (mm)</td><td rowspan="1" colspan="1">122–210</td><td rowspan="1" colspan="1"/><td rowspan="1" colspan="1">98–208</td><td rowspan="1" colspan="1"/><td rowspan="1" colspan="1">205</td></tr><tr><td rowspan="1" colspan="1"><bold>In percentage of standard length</bold></td><td rowspan="1" colspan="1"/><td rowspan="1" colspan="1"/><td rowspan="1" colspan="1"/><td rowspan="1" colspan="1"/><td rowspan="1" colspan="1"/></tr><tr><td rowspan="1" colspan="1">Head length</td><td rowspan="1" colspan="1">29.2–32.7 (30.9)</td><td rowspan="1" colspan="1">0.90</td><td rowspan="1" colspan="1">26.2–31.5 (28.7)</td><td rowspan="1" colspan="1">1.46</td><td rowspan="1" colspan="1">31.8</td></tr><tr><td rowspan="1" colspan="1">Predorsal length</td><td rowspan="1" colspan="1">48.9–52.4 (50.1)</td><td rowspan="1" colspan="1">1.13</td><td rowspan="1" colspan="1">46.7–50.7 (49.4)</td><td rowspan="1" colspan="1">1.34</td><td rowspan="1" colspan="1">52.3</td></tr><tr><td rowspan="1" colspan="1">Prepelvic length</td><td rowspan="1" colspan="1">53.9–60.3 (55.7)</td><td rowspan="1" colspan="1">1.43</td><td rowspan="1" colspan="1">50.1–56.7 (54.7)</td><td rowspan="1" colspan="1">1.31</td><td rowspan="1" colspan="1">57.6</td></tr><tr><td rowspan="1" colspan="1">Preanal length</td><td rowspan="1" colspan="1">72.8–83.1 (75.5)</td><td rowspan="1" colspan="1">2.07</td><td rowspan="1" colspan="1">73.2–82.8 (76.0)</td><td rowspan="1" colspan="1">1.93</td><td rowspan="1" colspan="1">75.6</td></tr><tr><td rowspan="1" colspan="1">Body depth at dorsal-fin origin</td><td rowspan="1" colspan="1">21.6–26.7 (24.4)</td><td rowspan="1" colspan="1">1.32</td><td rowspan="1" colspan="1">23.0–27.0 (25.4)</td><td rowspan="1" colspan="1">1.13</td><td rowspan="1" colspan="1">24.0</td></tr><tr><td rowspan="1" colspan="1">Body depth at anal-fin origin</td><td rowspan="1" colspan="1">15.8–20.6 (18.0)</td><td rowspan="1" colspan="1">1.16</td><td rowspan="1" colspan="1">17.6–20.5 (18.8)</td><td rowspan="1" colspan="1">0.82</td><td rowspan="1" colspan="1">18.9</td></tr><tr><td rowspan="1" colspan="1">Depth of caudal peduncle</td><td rowspan="1" colspan="1">10.1–13.3 (11.3)</td><td rowspan="1" colspan="1">0.80</td><td rowspan="1" colspan="1">10.5–12.9 (11.5)</td><td rowspan="1" colspan="1">0.76</td><td rowspan="1" colspan="1">12.0</td></tr><tr><td rowspan="1" colspan="1">Length of caudal peduncle</td><td rowspan="1" colspan="1">15.3–19.3 (16.7)</td><td rowspan="1" colspan="1">0.99</td><td rowspan="1" colspan="1">14.8–18.4 (17.0)</td><td rowspan="1" colspan="1">0.93</td><td rowspan="1" colspan="1">16.2</td></tr><tr><td rowspan="1" colspan="1">Distance between adipose and caudal fins</td><td rowspan="1" colspan="1">14.1–17.0 (15.0)</td><td rowspan="1" colspan="1">0.78</td><td rowspan="1" colspan="1">13.8–16.2 (14.9)</td><td rowspan="1" colspan="1">0.64</td><td rowspan="1" colspan="1">14.2</td></tr><tr><td rowspan="1" colspan="1">Body width at anal-fin origin</td><td rowspan="1" colspan="1">5.7–11.8 (8.7)</td><td rowspan="1" colspan="1">1.86</td><td rowspan="1" colspan="1">6.9–11.6 (9.2)</td><td rowspan="1" colspan="1">1.83</td><td rowspan="1" colspan="1">10.3</td></tr><tr><td rowspan="1" colspan="1">Length of dorsal-fin base</td><td rowspan="1" colspan="1">13.4–19.6 (14.7)</td><td rowspan="1" colspan="1">1.44</td><td rowspan="1" colspan="1">11.4–15.3 (14.0)</td><td rowspan="1" colspan="1">0.99</td><td rowspan="1" colspan="1">15.2</td></tr><tr><td rowspan="1" colspan="1">Depth of dorsal fin</td><td rowspan="1" colspan="1">15.0–22.4 (19.1)</td><td rowspan="1" colspan="1">2.06</td><td rowspan="1" colspan="1">17.3–22.4 (19.6)</td><td rowspan="1" colspan="1">1.56</td><td rowspan="1" colspan="1">19.6</td></tr><tr><td rowspan="1" colspan="1">Length of pectoral fin</td><td rowspan="1" colspan="1">19.8–24.5 (22.2)</td><td rowspan="1" colspan="1">1.35</td><td rowspan="1" colspan="1">19.8–25.2 (22.5)</td><td rowspan="1" colspan="1">1.55</td><td rowspan="1" colspan="1">20.2</td></tr><tr><td rowspan="1" colspan="1">Length of adipose-fin base</td><td rowspan="1" colspan="1">2.7–4.6 (3.8)</td><td rowspan="1" colspan="1">0.57</td><td rowspan="1" colspan="1">2.3–4.4 (3.6)</td><td rowspan="1" colspan="1">0.50</td><td rowspan="1" colspan="1">3.4</td></tr><tr><td rowspan="1" colspan="1">Depth of adipose fin</td><td rowspan="1" colspan="1">7.4–10.5 (8.7)</td><td rowspan="1" colspan="1">0.73</td><td rowspan="1" colspan="1">5.6–9.4 (8.0)</td><td rowspan="1" colspan="1">0.82</td><td rowspan="1" colspan="1">9.1</td></tr><tr><td rowspan="1" colspan="1">Length of pelvic fin</td><td rowspan="1" colspan="1">15.2–19.4 (16.9)</td><td rowspan="1" colspan="1">1.12</td><td rowspan="1" colspan="1">15.9–18.9 (17.2)</td><td rowspan="1" colspan="1">0.94</td><td rowspan="1" colspan="1">16.2</td></tr><tr><td rowspan="1" colspan="1">Depth of anal fin</td><td rowspan="1" colspan="1">17.3–20.6 (19.1)</td><td rowspan="1" colspan="1">0.89</td><td rowspan="1" colspan="1">17.7–21.3 (19.1)</td><td rowspan="1" colspan="1">1.03</td><td rowspan="1" colspan="1">19.1</td></tr><tr><td rowspan="1" colspan="1">Length of anal fin-base</td><td rowspan="1" colspan="1">7.7–11.7 (10.0)</td><td rowspan="1" colspan="1">0.86</td><td rowspan="1" colspan="1">8.9–14.1 (10.5)</td><td rowspan="1" colspan="1">1.36</td><td rowspan="1" colspan="1">9.8</td></tr><tr><td rowspan="1" colspan="1">Length of upper caudal-fin lobe</td><td rowspan="1" colspan="1">17.7–22.4 (19.8)</td><td rowspan="1" colspan="1">1.28</td><td rowspan="1" colspan="1">16.8–22.0 (19.3)</td><td rowspan="1" colspan="1">1.50</td><td rowspan="1" colspan="1">18.1</td></tr><tr><td rowspan="1" colspan="1">Length of median caudal-fin rays</td><td rowspan="1" colspan="1">13.3–16.9 (15.2)</td><td rowspan="1" colspan="1">0.89</td><td rowspan="1" colspan="1">13.6–17.6 (14.6)</td><td rowspan="1" colspan="1">0.87</td><td rowspan="1" colspan="1">14.6</td></tr><tr><td rowspan="1" colspan="1">Length of lower caudal-fin lobe</td><td rowspan="1" colspan="1">17.1–22.2 (19.8)</td><td rowspan="1" colspan="1">1.56</td><td rowspan="1" colspan="1">17.5–21.9 (20.1)</td><td rowspan="1" colspan="1">1.30</td><td rowspan="1" colspan="1">18.5</td></tr><tr><td rowspan="1" colspan="1">Snout length</td><td rowspan="1" colspan="1">6.7–9.9 (8.1)</td><td rowspan="1" colspan="1">0.83</td><td rowspan="1" colspan="1">6.3–8.9 (7.6)</td><td rowspan="1" colspan="1">0.77</td><td rowspan="1" colspan="1">9.9</td></tr><tr><td rowspan="1" colspan="1">Distance between nasal openings</td><td rowspan="1" colspan="1">4.5–6.3 (5.0)</td><td rowspan="1" colspan="1">0.49</td><td rowspan="1" colspan="1">4.4–6.1 (4.7)</td><td rowspan="1" colspan="1">0.65</td><td rowspan="1" colspan="1">5.9</td></tr><tr><td rowspan="1" colspan="1">Eye diameter</td><td rowspan="1" colspan="1">6.5–9.1 (7.6)</td><td rowspan="1" colspan="1">0.81</td><td rowspan="1" colspan="1">5.9–8.2 (7.1)</td><td rowspan="1" colspan="1">0.73</td><td rowspan="1" colspan="1">6.5</td></tr><tr><td rowspan="1" colspan="1">Interorbital width</td><td rowspan="1" colspan="1">6.5–9.6 (8.0)</td><td rowspan="1" colspan="1">0.93</td><td rowspan="1" colspan="1">6.3–9.0 (7.5)</td><td rowspan="1" colspan="1">0.74</td><td rowspan="1" colspan="1">6.8</td></tr><tr><td rowspan="1" colspan="1">Head depth through eye</td><td rowspan="1" colspan="1">13.7–16.8 (14.8)</td><td rowspan="1" colspan="1">0.73</td><td rowspan="1" colspan="1">11.9–14.9 (13.6)</td><td rowspan="1" colspan="1">0.90</td><td rowspan="1" colspan="1">16.8</td></tr><tr><td rowspan="1" colspan="1">Head depth at nape</td><td rowspan="1" colspan="1">18.4–20.3 (19.2)</td><td rowspan="1" colspan="1">0.54</td><td rowspan="1" colspan="1">16.3–19.7 (18.4)</td><td rowspan="1" colspan="1">0.92</td><td rowspan="1" colspan="1">18.6</td></tr><tr><td rowspan="1" colspan="1">Length of maxilla</td><td rowspan="1" colspan="1">10.1–13.3 (11.8)</td><td rowspan="1" colspan="1">0.87</td><td rowspan="1" colspan="1">8.2–11.7 (9.8)</td><td rowspan="1" colspan="1">0.91</td><td rowspan="1" colspan="1">12.6</td></tr><tr><td rowspan="1" colspan="1">Maximum height of maxilla</td><td rowspan="1" colspan="1">3.0–3.9 (3.4)</td><td rowspan="1" colspan="1">0.30</td><td rowspan="1" colspan="1">2.6–4.0 (3.3)</td><td rowspan="1" colspan="1">0.46</td><td rowspan="1" colspan="1">3.4</td></tr><tr><td rowspan="1" colspan="1">Width of mouth gape</td><td rowspan="1" colspan="1">10.6–12.9 (11.6)</td><td rowspan="1" colspan="1">0.69</td><td rowspan="1" colspan="1">9.3–12.6 (10.4)</td><td rowspan="1" colspan="1">0.89</td><td rowspan="1" colspan="1">12.6</td></tr><tr><td rowspan="1" colspan="1">Length of mouth gape</td><td rowspan="1" colspan="1">13.2–18.9 (15.6)</td><td rowspan="1" colspan="1">1.35</td><td rowspan="1" colspan="1">11.8–14.5 (13.1)</td><td rowspan="1" colspan="1">0.76</td><td rowspan="1" colspan="1">18.9</td></tr></tbody></table></table-wrap><table-wrap id="T2" position="float" orientation="portrait"><label>Table 2.</label><caption><p>Frequency of occurrence of meristic values in five <italic><tp:taxon-name><tp:taxon-name-part taxon-name-part-type="genus">Salmo</tp:taxon-name-part></tp:taxon-name></italic> species distributed in Mediterranean drainages of southern Anatolia.</p></caption><table rules="all"><tbody><tr><th rowspan="1" colspan="19" style="font-size:10pt">Number of lateral-line scales to hypural margin</th></tr><tr><th rowspan="1" colspan="1" style="font-size:10pt"/><th rowspan="1" colspan="1" style="font-size:10pt">n</th><th rowspan="1" colspan="1" style="font-size:10pt">105</th><th rowspan="1" colspan="1" style="font-size:10pt">106</th><th rowspan="1" colspan="1" style="font-size:10pt">107</th><th rowspan="1" colspan="1" style="font-size:10pt">108</th><th rowspan="1" colspan="1" style="font-size:10pt">109</th><th rowspan="1" colspan="1" style="font-size:10pt">110</th><th rowspan="1" colspan="1" style="font-size:10pt">111</th><th rowspan="1" colspan="1" style="font-size:10pt">112</th><th rowspan="1" colspan="1" style="font-size:10pt">113</th><th rowspan="1" colspan="1" style="font-size:10pt">114</th><th rowspan="1" colspan="1" style="font-size:10pt">115</th><th rowspan="1" colspan="1" style="font-size:10pt">116</th><th rowspan="1" colspan="1" style="font-size:10pt">117</th><th rowspan="1" colspan="1" style="font-size:10pt">118</th><th rowspan="1" colspan="1" style="font-size:10pt">119</th><th rowspan="1" colspan="1" style="font-size:10pt">120</th><th rowspan="1" colspan="1" style="font-size:10pt">mean</th></tr><tr><td rowspan="1" colspan="1" style="font-size:10pt"><italic><tp:taxon-name><tp:taxon-name-part taxon-name-part-type="genus">Salmo</tp:taxon-name-part> <tp:taxon-name-part taxon-name-part-type="species">kottelati</tp:taxon-name-part></tp:taxon-name></italic></td><td rowspan="1" colspan="1" style="font-size:10pt">36</td><td rowspan="1" colspan="1" style="font-size:10pt">2</td><td rowspan="1" colspan="1" style="font-size:10pt">4</td><td rowspan="1" colspan="1" style="font-size:10pt">2</td><td rowspan="1" colspan="1" style="font-size:10pt">3</td><td rowspan="1" colspan="1" style="font-size:10pt">4</td><td rowspan="1" colspan="1" style="font-size:10pt">10</td><td rowspan="1" colspan="1" style="font-size:10pt">1</td><td rowspan="1" colspan="1" style="font-size:10pt">8</td><td rowspan="1" colspan="1" style="font-size:10pt">2</td><td rowspan="1" colspan="1" style="font-size:10pt"/><td rowspan="1" colspan="1" style="font-size:10pt"/><td rowspan="1" colspan="1" style="font-size:10pt"/><td rowspan="1" colspan="1" style="font-size:10pt"/><td rowspan="1" colspan="1" style="font-size:10pt"/><td rowspan="1" colspan="1" style="font-size:10pt"/><td rowspan="1" colspan="1" style="font-size:10pt"/><td rowspan="1" colspan="1" style="font-size:10pt">109.4</td></tr><tr><td rowspan="1" colspan="1" style="font-size:10pt"><italic><tp:taxon-name><tp:taxon-name-part taxon-name-part-type="genus">Salmo</tp:taxon-name-part> <tp:taxon-name-part taxon-name-part-type="species">platycephalus</tp:taxon-name-part></tp:taxon-name></italic></td><td rowspan="1" colspan="1" style="font-size:10pt">20</td><td rowspan="1" colspan="1" style="font-size:10pt"/><td rowspan="1" colspan="1" style="font-size:10pt"/><td rowspan="1" colspan="1" style="font-size:10pt"/><td rowspan="1" colspan="1" style="font-size:10pt"/><td rowspan="1" colspan="1" style="font-size:10pt"/><td rowspan="1" colspan="1" style="font-size:10pt">1</td><td rowspan="1" colspan="1" style="font-size:10pt">2</td><td rowspan="1" colspan="1" style="font-size:10pt">5</td><td rowspan="1" colspan="1" style="font-size:10pt">7</td><td rowspan="1" colspan="1" style="font-size:10pt">2</td><td rowspan="1" colspan="1" style="font-size:10pt">1</td><td rowspan="1" colspan="1" style="font-size:10pt">2</td><td rowspan="1" colspan="1" style="font-size:10pt"/><td rowspan="1" colspan="1" style="font-size:10pt"/><td rowspan="1" colspan="1" style="font-size:10pt"/><td rowspan="1" colspan="1" style="font-size:10pt"/><td rowspan="1" colspan="1" style="font-size:10pt">112.9</td></tr><tr><td rowspan="1" colspan="1" style="font-size:10pt"><italic><tp:taxon-name><tp:taxon-name-part taxon-name-part-type="genus">Salmo</tp:taxon-name-part> <tp:taxon-name-part taxon-name-part-type="species">opimus</tp:taxon-name-part></tp:taxon-name></italic></td><td rowspan="1" colspan="1" style="font-size:10pt">27</td><td rowspan="1" colspan="1" style="font-size:10pt"/><td rowspan="1" colspan="1" style="font-size:10pt"/><td rowspan="1" colspan="1" style="font-size:10pt"/><td rowspan="1" colspan="1" style="font-size:10pt"/><td rowspan="1" colspan="1" style="font-size:10pt"/><td rowspan="1" colspan="1" style="font-size:10pt"/><td rowspan="1" colspan="1" style="font-size:10pt"/><td rowspan="1" colspan="1" style="font-size:10pt">2</td><td rowspan="1" colspan="1" style="font-size:10pt">4</td><td rowspan="1" colspan="1" style="font-size:10pt">8</td><td rowspan="1" colspan="1" style="font-size:10pt">4</td><td rowspan="1" colspan="1" style="font-size:10pt">3</td><td rowspan="1" colspan="1" style="font-size:10pt">2</td><td rowspan="1" colspan="1" style="font-size:10pt">2</td><td rowspan="1" colspan="1" style="font-size:10pt">1</td><td rowspan="1" colspan="1" style="font-size:10pt">1</td><td rowspan="1" colspan="1" style="font-size:10pt">114.5</td></tr><tr><td rowspan="1" colspan="1" style="font-size:10pt"><italic><tp:taxon-name><tp:taxon-name-part taxon-name-part-type="genus">Salmo</tp:taxon-name-part> <tp:taxon-name-part taxon-name-part-type="species">labecula</tp:taxon-name-part></tp:taxon-name></italic></td><td rowspan="1" colspan="1" style="font-size:10pt">17</td><td rowspan="1" colspan="1" style="font-size:10pt"/><td rowspan="1" colspan="1" style="font-size:10pt"/><td rowspan="1" colspan="1" style="font-size:10pt"/><td rowspan="1" colspan="1" style="font-size:10pt"/><td rowspan="1" colspan="1" style="font-size:10pt">2</td><td rowspan="1" colspan="1" style="font-size:10pt">4</td><td rowspan="1" colspan="1" style="font-size:10pt">2</td><td rowspan="1" colspan="1" style="font-size:10pt">3</td><td rowspan="1" colspan="1" style="font-size:10pt">5</td><td rowspan="1" colspan="1" style="font-size:10pt"/><td rowspan="1" colspan="1" style="font-size:10pt">1</td><td rowspan="1" colspan="1" style="font-size:10pt"/><td rowspan="1" colspan="1" style="font-size:10pt"/><td rowspan="1" colspan="1" style="font-size:10pt"/><td rowspan="1" colspan="1" style="font-size:10pt"/><td rowspan="1" colspan="1" style="font-size:10pt"/><td rowspan="1" colspan="1" style="font-size:10pt">111.6</td></tr><tr><td rowspan="1" colspan="1" style="font-size:10pt"><italic><tp:taxon-name><tp:taxon-name-part taxon-name-part-type="genus">Salmo</tp:taxon-name-part> <tp:taxon-name-part taxon-name-part-type="species">chilo</tp:taxon-name-part></tp:taxon-name></italic></td><td rowspan="1" colspan="1" style="font-size:10pt">19</td><td rowspan="1" colspan="1" style="font-size:10pt"/><td rowspan="1" colspan="1" style="font-size:10pt"/><td rowspan="1" colspan="1" style="font-size:10pt"/><td rowspan="1" colspan="1" style="font-size:10pt">2</td><td rowspan="1" colspan="1" style="font-size:10pt">3</td><td rowspan="1" colspan="1" style="font-size:10pt">2</td><td rowspan="1" colspan="1" style="font-size:10pt">2</td><td rowspan="1" colspan="1" style="font-size:10pt">5</td><td rowspan="1" colspan="1" style="font-size:10pt">3</td><td rowspan="1" colspan="1" style="font-size:10pt">2</td><td rowspan="1" colspan="1" style="font-size:10pt"/><td rowspan="1" colspan="1" style="font-size:10pt"/><td rowspan="1" colspan="1" style="font-size:10pt"/><td rowspan="1" colspan="1" style="font-size:10pt"/><td rowspan="1" colspan="1" style="font-size:10pt"/><td rowspan="1" colspan="1" style="font-size:10pt"/><td rowspan="1" colspan="1" style="font-size:10pt">111.1</td></tr><tr><td rowspan="1" colspan="19" style="font-size:10pt"><bold>Transverse scale rows</bold></td></tr><tr><td rowspan="1" colspan="1" style="font-size:10pt"><bold>Above lateral line</bold></td><td rowspan="1" colspan="1" style="font-size:10pt"><bold>n</bold></td><td rowspan="1" colspan="1" style="font-size:10pt"><bold>23</bold></td><td rowspan="1" colspan="1" style="font-size:10pt"><bold>24</bold></td><td rowspan="1" colspan="1" style="font-size:10pt"><bold>25</bold></td><td rowspan="1" colspan="1" style="font-size:10pt"><bold>26</bold></td><td rowspan="1" colspan="1" style="font-size:10pt"><bold>27</bold></td><td rowspan="1" colspan="1" style="font-size:10pt"><bold>28</bold></td><td rowspan="1" colspan="1" style="font-size:10pt"><bold>29</bold></td><td rowspan="1" colspan="1" style="font-size:10pt"><bold>mean</bold></td><td rowspan="1" colspan="1" style="font-size:10pt"/><td rowspan="1" colspan="1" style="font-size:10pt"/><td rowspan="1" colspan="1" style="font-size:10pt"/><td rowspan="1" colspan="1" style="font-size:10pt"/><td rowspan="1" colspan="1" style="font-size:10pt"/><td rowspan="1" colspan="1" style="font-size:10pt"/><td rowspan="1" colspan="1" style="font-size:10pt"/><td rowspan="1" colspan="1" style="font-size:10pt"/><td rowspan="1" colspan="1" style="font-size:10pt"/></tr><tr><td rowspan="1" colspan="1" style="font-size:10pt"><italic><tp:taxon-name><tp:taxon-name-part taxon-name-part-type="genus">Salmo</tp:taxon-name-part> <tp:taxon-name-part taxon-name-part-type="species">kottelati</tp:taxon-name-part></tp:taxon-name></italic></td><td rowspan="1" colspan="1" style="font-size:10pt">36</td><td rowspan="1" colspan="1" style="font-size:10pt"/><td rowspan="1" colspan="1" style="font-size:10pt">6</td><td rowspan="1" colspan="1" style="font-size:10pt">10</td><td rowspan="1" colspan="1" style="font-size:10pt">8</td><td rowspan="1" colspan="1" style="font-size:10pt">7</td><td rowspan="1" colspan="1" style="font-size:10pt">3</td><td rowspan="1" colspan="1" style="font-size:10pt">2</td><td rowspan="1" colspan="1" style="font-size:10pt">25.9</td><td rowspan="1" colspan="1" style="font-size:10pt"/><td rowspan="1" colspan="1" style="font-size:10pt"/><td rowspan="1" colspan="1" style="font-size:10pt"/><td rowspan="1" colspan="1" style="font-size:10pt"/><td rowspan="1" colspan="1" style="font-size:10pt"/><td rowspan="1" colspan="1" style="font-size:10pt"/><td rowspan="1" colspan="1" style="font-size:10pt"/><td rowspan="1" colspan="1" style="font-size:10pt"/><td rowspan="1" colspan="1" style="font-size:10pt"/></tr><tr><td rowspan="1" colspan="1" style="font-size:10pt"><italic><tp:taxon-name><tp:taxon-name-part taxon-name-part-type="genus">Salmo</tp:taxon-name-part> <tp:taxon-name-part taxon-name-part-type="species">platycephalus</tp:taxon-name-part></tp:taxon-name></italic></td><td rowspan="1" colspan="1" style="font-size:10pt">20</td><td rowspan="1" colspan="1" style="font-size:10pt">6</td><td rowspan="1" colspan="1" style="font-size:10pt">6</td><td rowspan="1" colspan="1" style="font-size:10pt">8</td><td rowspan="1" colspan="1" style="font-size:10pt"/><td rowspan="1" colspan="1" style="font-size:10pt"/><td rowspan="1" colspan="1" style="font-size:10pt"/><td rowspan="1" colspan="1" style="font-size:10pt"/><td rowspan="1" colspan="1" style="font-size:10pt">24.1</td><td rowspan="1" colspan="1" style="font-size:10pt"/><td rowspan="1" colspan="1" style="font-size:10pt"/><td rowspan="1" colspan="1" style="font-size:10pt"/><td rowspan="1" colspan="1" style="font-size:10pt"/><td rowspan="1" colspan="1" style="font-size:10pt"/><td rowspan="1" colspan="1" style="font-size:10pt"/><td rowspan="1" colspan="1" style="font-size:10pt"/><td rowspan="1" colspan="1" style="font-size:10pt"/><td rowspan="1" colspan="1" style="font-size:10pt"/></tr><tr><td rowspan="1" colspan="1" style="font-size:10pt"><italic><tp:taxon-name><tp:taxon-name-part taxon-name-part-type="genus">Salmo</tp:taxon-name-part> <tp:taxon-name-part taxon-name-part-type="species">opimus</tp:taxon-name-part></tp:taxon-name></italic></td><td rowspan="1" colspan="1" style="font-size:10pt">27</td><td rowspan="1" colspan="1" style="font-size:10pt"/><td rowspan="1" colspan="1" style="font-size:10pt">6</td><td rowspan="1" colspan="1" style="font-size:10pt">12</td><td rowspan="1" colspan="1" style="font-size:10pt">9</td><td rowspan="1" colspan="1" style="font-size:10pt"/><td rowspan="1" colspan="1" style="font-size:10pt"/><td rowspan="1" colspan="1" style="font-size:10pt"/><td rowspan="1" colspan="1" style="font-size:10pt">25</td><td rowspan="1" colspan="1" style="font-size:10pt"/><td rowspan="1" colspan="1" style="font-size:10pt"/><td rowspan="1" colspan="1" style="font-size:10pt"/><td rowspan="1" colspan="1" style="font-size:10pt"/><td rowspan="1" colspan="1" style="font-size:10pt"/><td rowspan="1" colspan="1" style="font-size:10pt"/><td rowspan="1" colspan="1" style="font-size:10pt"/><td rowspan="1" colspan="1" style="font-size:10pt"/><td rowspan="1" colspan="1" style="font-size:10pt"/></tr><tr><td rowspan="1" colspan="1" style="font-size:10pt"><italic><tp:taxon-name><tp:taxon-name-part taxon-name-part-type="genus">Salmo</tp:taxon-name-part> <tp:taxon-name-part taxon-name-part-type="species">labecula</tp:taxon-name-part></tp:taxon-name></italic></td><td rowspan="1" colspan="1" style="font-size:10pt">17</td><td rowspan="1" colspan="1" style="font-size:10pt">11</td><td rowspan="1" colspan="1" style="font-size:10pt">2</td><td rowspan="1" colspan="1" style="font-size:10pt">5</td><td rowspan="1" colspan="1" style="font-size:10pt"/><td rowspan="1" colspan="1" style="font-size:10pt"/><td rowspan="1" colspan="1" style="font-size:10pt"/><td rowspan="1" colspan="1" style="font-size:10pt"/><td rowspan="1" colspan="1" style="font-size:10pt">23.5</td><td rowspan="1" colspan="1" style="font-size:10pt"/><td rowspan="1" colspan="1" style="font-size:10pt"/><td rowspan="1" colspan="1" style="font-size:10pt"/><td rowspan="1" colspan="1" style="font-size:10pt"/><td rowspan="1" colspan="1" style="font-size:10pt"/><td rowspan="1" colspan="1" style="font-size:10pt"/><td rowspan="1" colspan="1" style="font-size:10pt"/><td rowspan="1" colspan="1" style="font-size:10pt"/><td rowspan="1" colspan="1" style="font-size:10pt"/></tr><tr><td rowspan="1" colspan="1" style="font-size:10pt"><italic><tp:taxon-name><tp:taxon-name-part taxon-name-part-type="genus">Salmo</tp:taxon-name-part> <tp:taxon-name-part taxon-name-part-type="species">chilo</tp:taxon-name-part></tp:taxon-name></italic></td><td rowspan="1" colspan="1" style="font-size:10pt">19</td><td rowspan="1" colspan="1" style="font-size:10pt"/><td rowspan="1" colspan="1" style="font-size:10pt">2</td><td rowspan="1" colspan="1" style="font-size:10pt">9</td><td rowspan="1" colspan="1" style="font-size:10pt">8</td><td rowspan="1" colspan="1" style="font-size:10pt"/><td rowspan="1" colspan="1" style="font-size:10pt"/><td rowspan="1" colspan="1" style="font-size:10pt"/><td rowspan="1" colspan="1" style="font-size:10pt">25.3</td><td rowspan="1" colspan="1" style="font-size:10pt"/><td rowspan="1" colspan="1" style="font-size:10pt"/><td rowspan="1" colspan="1" style="font-size:10pt"/><td rowspan="1" colspan="1" style="font-size:10pt"/><td rowspan="1" colspan="1" style="font-size:10pt"/><td rowspan="1" colspan="1" style="font-size:10pt"/><td rowspan="1" colspan="1" style="font-size:10pt"/><td rowspan="1" colspan="1" style="font-size:10pt"/><td rowspan="1" colspan="1" style="font-size:10pt"/></tr><tr><td rowspan="1" colspan="1" style="font-size:10pt"><bold>Below lateral line</bold></td><td rowspan="1" colspan="1" style="font-size:10pt"><bold>n</bold></td><td rowspan="1" colspan="1" style="font-size:10pt"><bold>15</bold></td><td rowspan="1" colspan="1" style="font-size:10pt"><bold>16</bold></td><td rowspan="1" colspan="1" style="font-size:10pt"><bold>17</bold></td><td rowspan="1" colspan="1" style="font-size:10pt"><bold>18</bold></td><td rowspan="1" colspan="1" style="font-size:10pt"><bold>19</bold></td><td rowspan="1" colspan="1" style="font-size:10pt"><bold>mean</bold></td><td rowspan="1" colspan="1" style="font-size:10pt"/><td rowspan="1" colspan="1" style="font-size:10pt"/><td rowspan="1" colspan="1" style="font-size:10pt"/><td rowspan="1" colspan="1" style="font-size:10pt"/><td rowspan="1" colspan="1" style="font-size:10pt"/><td rowspan="1" colspan="1" style="font-size:10pt"/><td rowspan="1" colspan="1" style="font-size:10pt"/><td rowspan="1" colspan="1" style="font-size:10pt"/><td rowspan="1" colspan="1" style="font-size:10pt"/><td rowspan="1" colspan="1" style="font-size:10pt"/><td rowspan="1" colspan="1" style="font-size:10pt"/></tr><tr><td rowspan="1" colspan="1" style="font-size:10pt"><italic><tp:taxon-name><tp:taxon-name-part taxon-name-part-type="genus">Salmo</tp:taxon-name-part> <tp:taxon-name-part taxon-name-part-type="species">kottelati</tp:taxon-name-part></tp:taxon-name></italic></td><td rowspan="1" colspan="1" style="font-size:10pt">36</td><td rowspan="1" colspan="1" style="font-size:10pt"/><td rowspan="1" colspan="1" style="font-size:10pt"/><td rowspan="1" colspan="1" style="font-size:10pt">9</td><td rowspan="1" colspan="1" style="font-size:10pt">7</td><td rowspan="1" colspan="1" style="font-size:10pt">20</td><td rowspan="1" colspan="1" style="font-size:10pt">18.3</td><td rowspan="1" colspan="1" style="font-size:10pt"/><td rowspan="1" colspan="1" style="font-size:10pt"/><td rowspan="1" colspan="1" style="font-size:10pt"/><td rowspan="1" colspan="1" style="font-size:10pt"/><td rowspan="1" colspan="1" style="font-size:10pt"/><td rowspan="1" colspan="1" style="font-size:10pt"/><td rowspan="1" colspan="1" style="font-size:10pt"/><td rowspan="1" colspan="1" style="font-size:10pt"/><td rowspan="1" colspan="1" style="font-size:10pt"/><td rowspan="1" colspan="1" style="font-size:10pt"/><td rowspan="1" colspan="1" style="font-size:10pt"/></tr><tr><td rowspan="1" colspan="1" style="font-size:10pt"><italic><tp:taxon-name><tp:taxon-name-part taxon-name-part-type="genus">Salmo</tp:taxon-name-part> <tp:taxon-name-part taxon-name-part-type="species">platycephalus</tp:taxon-name-part></tp:taxon-name></italic></td><td rowspan="1" colspan="1" style="font-size:10pt">20</td><td rowspan="1" colspan="1" style="font-size:10pt"/><td rowspan="1" colspan="1" style="font-size:10pt"/><td rowspan="1" colspan="1" style="font-size:10pt">14</td><td rowspan="1" colspan="1" style="font-size:10pt">6</td><td rowspan="1" colspan="1" style="font-size:10pt"/><td rowspan="1" colspan="1" style="font-size:10pt">17.3</td><td rowspan="1" colspan="1" style="font-size:10pt"/><td rowspan="1" colspan="1" style="font-size:10pt"/><td rowspan="1" colspan="1" style="font-size:10pt"/><td rowspan="1" colspan="1" style="font-size:10pt"/><td rowspan="1" colspan="1" style="font-size:10pt"/><td rowspan="1" colspan="1" style="font-size:10pt"/><td rowspan="1" colspan="1" style="font-size:10pt"/><td rowspan="1" colspan="1" style="font-size:10pt"/><td rowspan="1" colspan="1" style="font-size:10pt"/><td rowspan="1" colspan="1" style="font-size:10pt"/><td rowspan="1" colspan="1" style="font-size:10pt"/></tr><tr><td rowspan="1" colspan="1" style="font-size:10pt"><italic><tp:taxon-name><tp:taxon-name-part taxon-name-part-type="genus">Salmo</tp:taxon-name-part> <tp:taxon-name-part taxon-name-part-type="species">opimus</tp:taxon-name-part></tp:taxon-name></italic></td><td rowspan="1" colspan="1" style="font-size:10pt">27</td><td rowspan="1" colspan="1" style="font-size:10pt"/><td rowspan="1" colspan="1" style="font-size:10pt">10</td><td rowspan="1" colspan="1" style="font-size:10pt">13</td><td rowspan="1" colspan="1" style="font-size:10pt">14</td><td rowspan="1" colspan="1" style="font-size:10pt"/><td rowspan="1" colspan="1" style="font-size:10pt">17.3</td><td rowspan="1" colspan="1" style="font-size:10pt"/><td rowspan="1" colspan="1" style="font-size:10pt"/><td rowspan="1" colspan="1" style="font-size:10pt"/><td rowspan="1" colspan="1" style="font-size:10pt"/><td rowspan="1" colspan="1" style="font-size:10pt"/><td rowspan="1" colspan="1" style="font-size:10pt"/><td rowspan="1" colspan="1" style="font-size:10pt"/><td rowspan="1" colspan="1" style="font-size:10pt"/><td rowspan="1" colspan="1" style="font-size:10pt"/><td rowspan="1" colspan="1" style="font-size:10pt"/><td rowspan="1" colspan="1" style="font-size:10pt"/></tr><tr><td rowspan="1" colspan="1" style="font-size:10pt"><italic><tp:taxon-name><tp:taxon-name-part taxon-name-part-type="genus">Salmo</tp:taxon-name-part> <tp:taxon-name-part taxon-name-part-type="species">labecula</tp:taxon-name-part></tp:taxon-name></italic></td><td rowspan="1" colspan="1" style="font-size:10pt">17</td><td rowspan="1" colspan="1" style="font-size:10pt"/><td rowspan="1" colspan="1" style="font-size:10pt">10</td><td rowspan="1" colspan="1" style="font-size:10pt">7</td><td rowspan="1" colspan="1" style="font-size:10pt"/><td rowspan="1" colspan="1" style="font-size:10pt"/><td rowspan="1" colspan="1" style="font-size:10pt">16.4</td><td rowspan="1" colspan="1" style="font-size:10pt"/><td rowspan="1" colspan="1" style="font-size:10pt"/><td rowspan="1" colspan="1" style="font-size:10pt"/><td rowspan="1" colspan="1" style="font-size:10pt"/><td rowspan="1" colspan="1" style="font-size:10pt"/><td rowspan="1" colspan="1" style="font-size:10pt"/><td rowspan="1" colspan="1" style="font-size:10pt"/><td rowspan="1" colspan="1" style="font-size:10pt"/><td rowspan="1" colspan="1" style="font-size:10pt"/><td rowspan="1" colspan="1" style="font-size:10pt"/><td rowspan="1" colspan="1" style="font-size:10pt"/></tr><tr><td rowspan="1" colspan="1" style="font-size:10pt"><italic><tp:taxon-name><tp:taxon-name-part taxon-name-part-type="genus">Salmo</tp:taxon-name-part> <tp:taxon-name-part taxon-name-part-type="species">chilo</tp:taxon-name-part></tp:taxon-name></italic></td><td rowspan="1" colspan="1" style="font-size:10pt">19</td><td rowspan="1" colspan="1" style="font-size:10pt">4</td><td rowspan="1" colspan="1" style="font-size:10pt">6</td><td rowspan="1" colspan="1" style="font-size:10pt">9</td><td rowspan="1" colspan="1" style="font-size:10pt"/><td rowspan="1" colspan="1" style="font-size:10pt"/><td rowspan="1" colspan="1" style="font-size:10pt">16.3</td><td rowspan="1" colspan="1" style="font-size:10pt"/><td rowspan="1" colspan="1" style="font-size:10pt"/><td rowspan="1" colspan="1" style="font-size:10pt"/><td rowspan="1" colspan="1" style="font-size:10pt"/><td rowspan="1" colspan="1" style="font-size:10pt"/><td rowspan="1" colspan="1" style="font-size:10pt"/><td rowspan="1" colspan="1" style="font-size:10pt"/><td rowspan="1" colspan="1" style="font-size:10pt"/><td rowspan="1" colspan="1" style="font-size:10pt"/><td rowspan="1" colspan="1" style="font-size:10pt"/><td rowspan="1" colspan="1" style="font-size:10pt"/></tr><tr><td rowspan="1" colspan="19" style="font-size:10pt"><bold>Scale rows between adipose-fin insertion and lateral-line</bold></td></tr><tr><td rowspan="1" colspan="1" style="font-size:10pt"/><td rowspan="1" colspan="1" style="font-size:10pt"><bold>n</bold></td><td rowspan="1" colspan="1" style="font-size:10pt"><bold>13</bold></td><td rowspan="1" colspan="1" style="font-size:10pt"><bold>14</bold></td><td rowspan="1" colspan="1" style="font-size:10pt"><bold>15</bold></td><td rowspan="1" colspan="1" style="font-size:10pt"><bold>mean</bold></td><td rowspan="1" colspan="1" style="font-size:10pt"/><td rowspan="1" colspan="1" style="font-size:10pt"/><td rowspan="1" colspan="1" style="font-size:10pt"/><td rowspan="1" colspan="1" style="font-size:10pt"/><td rowspan="1" colspan="1" style="font-size:10pt"/><td rowspan="1" colspan="1" style="font-size:10pt"/><td rowspan="1" colspan="1" style="font-size:10pt"/><td rowspan="1" colspan="1" style="font-size:10pt"/><td rowspan="1" colspan="1" style="font-size:10pt"/><td rowspan="1" colspan="1" style="font-size:10pt"/><td rowspan="1" colspan="1" style="font-size:10pt"/><td rowspan="1" colspan="1" style="font-size:10pt"/><td rowspan="1" colspan="1" style="font-size:10pt"/></tr><tr><td rowspan="1" colspan="1" style="font-size:10pt"><italic><tp:taxon-name><tp:taxon-name-part taxon-name-part-type="genus">Salmo</tp:taxon-name-part> <tp:taxon-name-part taxon-name-part-type="species">kottelati</tp:taxon-name-part></tp:taxon-name></italic></td><td rowspan="1" colspan="1" style="font-size:10pt">36</td><td rowspan="1" colspan="1" style="font-size:10pt">8</td><td rowspan="1" colspan="1" style="font-size:10pt">19</td><td rowspan="1" colspan="1" style="font-size:10pt">9</td><td rowspan="1" colspan="1" style="font-size:10pt">14</td><td rowspan="1" colspan="1" style="font-size:10pt"/><td rowspan="1" colspan="1" style="font-size:10pt"/><td rowspan="1" colspan="1" style="font-size:10pt"/><td rowspan="1" colspan="1" style="font-size:10pt"/><td rowspan="1" colspan="1" style="font-size:10pt"/><td rowspan="1" colspan="1" style="font-size:10pt"/><td rowspan="1" colspan="1" style="font-size:10pt"/><td rowspan="1" colspan="1" style="font-size:10pt"/><td rowspan="1" colspan="1" style="font-size:10pt"/><td rowspan="1" colspan="1" style="font-size:10pt"/><td rowspan="1" colspan="1" style="font-size:10pt"/><td rowspan="1" colspan="1" style="font-size:10pt"/><td rowspan="1" colspan="1" style="font-size:10pt"/></tr><tr><td rowspan="1" colspan="1" style="font-size:10pt"><italic><tp:taxon-name><tp:taxon-name-part taxon-name-part-type="genus">Salmo</tp:taxon-name-part> <tp:taxon-name-part taxon-name-part-type="species">platycephalus</tp:taxon-name-part></tp:taxon-name></italic></td><td rowspan="1" colspan="1" style="font-size:10pt">20</td><td rowspan="1" colspan="1" style="font-size:10pt">4</td><td rowspan="1" colspan="1" style="font-size:10pt">8</td><td rowspan="1" colspan="1" style="font-size:10pt">8</td><td rowspan="1" colspan="1" style="font-size:10pt">14.2</td><td rowspan="1" colspan="1" style="font-size:10pt"/><td rowspan="1" colspan="1" style="font-size:10pt"/><td rowspan="1" colspan="1" style="font-size:10pt"/><td rowspan="1" colspan="1" style="font-size:10pt"/><td rowspan="1" colspan="1" style="font-size:10pt"/><td rowspan="1" colspan="1" style="font-size:10pt"/><td rowspan="1" colspan="1" style="font-size:10pt"/><td rowspan="1" colspan="1" style="font-size:10pt"/><td rowspan="1" colspan="1" style="font-size:10pt"/><td rowspan="1" colspan="1" style="font-size:10pt"/><td rowspan="1" colspan="1" style="font-size:10pt"/><td rowspan="1" colspan="1" style="font-size:10pt"/><td rowspan="1" colspan="1" style="font-size:10pt"/></tr><tr><td rowspan="1" colspan="1" style="font-size:10pt"><italic><tp:taxon-name><tp:taxon-name-part taxon-name-part-type="genus">Salmo</tp:taxon-name-part> <tp:taxon-name-part taxon-name-part-type="species">opimus</tp:taxon-name-part></tp:taxon-name></italic></td><td rowspan="1" colspan="1" style="font-size:10pt">27</td><td rowspan="1" colspan="1" style="font-size:10pt">10</td><td rowspan="1" colspan="1" style="font-size:10pt">13</td><td rowspan="1" colspan="1" style="font-size:10pt">4</td><td rowspan="1" colspan="1" style="font-size:10pt">13.8</td><td rowspan="1" colspan="1" style="font-size:10pt"/><td rowspan="1" colspan="1" style="font-size:10pt"/><td rowspan="1" colspan="1" style="font-size:10pt"/><td rowspan="1" colspan="1" style="font-size:10pt"/><td rowspan="1" colspan="1" style="font-size:10pt"/><td rowspan="1" colspan="1" style="font-size:10pt"/><td rowspan="1" colspan="1" style="font-size:10pt"/><td rowspan="1" colspan="1" style="font-size:10pt"/><td rowspan="1" colspan="1" style="font-size:10pt"/><td rowspan="1" colspan="1" style="font-size:10pt"/><td rowspan="1" colspan="1" style="font-size:10pt"/><td rowspan="1" colspan="1" style="font-size:10pt"/><td rowspan="1" colspan="1" style="font-size:10pt"/></tr><tr><td rowspan="1" colspan="1" style="font-size:10pt"><italic><tp:taxon-name><tp:taxon-name-part taxon-name-part-type="genus">Salmo</tp:taxon-name-part> <tp:taxon-name-part taxon-name-part-type="species">labecula</tp:taxon-name-part></tp:taxon-name></italic></td><td rowspan="1" colspan="1" style="font-size:10pt">17</td><td rowspan="1" colspan="1" style="font-size:10pt"/><td rowspan="1" colspan="1" style="font-size:10pt">8</td><td rowspan="1" colspan="1" style="font-size:10pt">9</td><td rowspan="1" colspan="1" style="font-size:10pt">14.5</td><td rowspan="1" colspan="1" style="font-size:10pt"/><td rowspan="1" colspan="1" style="font-size:10pt"/><td rowspan="1" colspan="1" style="font-size:10pt"/><td rowspan="1" colspan="1" style="font-size:10pt"/><td rowspan="1" colspan="1" style="font-size:10pt"/><td rowspan="1" colspan="1" style="font-size:10pt"/><td rowspan="1" colspan="1" style="font-size:10pt"/><td rowspan="1" colspan="1" style="font-size:10pt"/><td rowspan="1" colspan="1" style="font-size:10pt"/><td rowspan="1" colspan="1" style="font-size:10pt"/><td rowspan="1" colspan="1" style="font-size:10pt"/><td rowspan="1" colspan="1" style="font-size:10pt"/><td rowspan="1" colspan="1" style="font-size:10pt"/></tr><tr><td rowspan="1" colspan="1" style="font-size:10pt"><italic><tp:taxon-name><tp:taxon-name-part taxon-name-part-type="genus">Salmo</tp:taxon-name-part> <tp:taxon-name-part taxon-name-part-type="species">chilo</tp:taxon-name-part></tp:taxon-name></italic></td><td rowspan="1" colspan="1" style="font-size:10pt">19</td><td rowspan="1" colspan="1" style="font-size:10pt">5</td><td rowspan="1" colspan="1" style="font-size:10pt">14</td><td rowspan="1" colspan="1" style="font-size:10pt"/><td rowspan="1" colspan="1" style="font-size:10pt">13.7</td><td rowspan="1" colspan="1" style="font-size:10pt"/><td rowspan="1" colspan="1" style="font-size:10pt"/><td rowspan="1" colspan="1" style="font-size:10pt"/><td rowspan="1" colspan="1" style="font-size:10pt"/><td rowspan="1" colspan="1" style="font-size:10pt"/><td rowspan="1" colspan="1" style="font-size:10pt"/><td rowspan="1" colspan="1" style="font-size:10pt"/><td rowspan="1" colspan="1" style="font-size:10pt"/><td rowspan="1" colspan="1" style="font-size:10pt"/><td rowspan="1" colspan="1" style="font-size:10pt"/><td rowspan="1" colspan="1" style="font-size:10pt"/><td rowspan="1" colspan="1" style="font-size:10pt"/><td rowspan="1" colspan="1" style="font-size:10pt"/></tr><tr><td rowspan="1" colspan="19" style="font-size:10pt"><bold>Gill rakers</bold></td></tr><tr><td rowspan="1" colspan="1" style="font-size:10pt"/><td rowspan="1" colspan="1" style="font-size:10pt"><bold>18</bold></td><td rowspan="1" colspan="1" style="font-size:10pt"><bold>19</bold></td><td rowspan="1" colspan="1" style="font-size:10pt"><bold>20</bold></td><td rowspan="1" colspan="1" style="font-size:10pt"><bold>21</bold></td><td rowspan="1" colspan="1" style="font-size:10pt"><bold>22</bold></td><td rowspan="1" colspan="1" style="font-size:10pt"><bold>23</bold></td><td rowspan="1" colspan="1" style="font-size:10pt"><bold>24</bold></td><td rowspan="1" colspan="1" style="font-size:10pt"><bold>25</bold></td><td rowspan="1" colspan="1" style="font-size:10pt"><bold>mean</bold></td><td rowspan="1" colspan="1" style="font-size:10pt"/><td rowspan="1" colspan="1" style="font-size:10pt"/><td rowspan="1" colspan="1" style="font-size:10pt"/><td rowspan="1" colspan="1" style="font-size:10pt"/><td rowspan="1" colspan="1" style="font-size:10pt"/><td rowspan="1" colspan="1" style="font-size:10pt"/><td rowspan="1" colspan="1" style="font-size:10pt"/><td rowspan="1" colspan="1" style="font-size:10pt"/><td rowspan="1" colspan="1" style="font-size:10pt"/></tr><tr><td rowspan="1" colspan="1" style="font-size:10pt"><italic><tp:taxon-name><tp:taxon-name-part taxon-name-part-type="genus">Salmo</tp:taxon-name-part> <tp:taxon-name-part taxon-name-part-type="species">kottelati</tp:taxon-name-part></tp:taxon-name></italic></td><td rowspan="1" colspan="1" style="font-size:10pt">5</td><td rowspan="1" colspan="1" style="font-size:10pt">20</td><td rowspan="1" colspan="1" style="font-size:10pt">11</td><td rowspan="1" colspan="1" style="font-size:10pt"/><td rowspan="1" colspan="1" style="font-size:10pt"/><td rowspan="1" colspan="1" style="font-size:10pt"/><td rowspan="1" colspan="1" style="font-size:10pt"/><td rowspan="1" colspan="1" style="font-size:10pt"/><td rowspan="1" colspan="1" style="font-size:10pt">19.2</td><td rowspan="1" colspan="1" style="font-size:10pt"/><td rowspan="1" colspan="1" style="font-size:10pt"/><td rowspan="1" colspan="1" style="font-size:10pt"/><td rowspan="1" colspan="1" style="font-size:10pt"/><td rowspan="1" colspan="1" style="font-size:10pt"/><td rowspan="1" colspan="1" style="font-size:10pt"/><td rowspan="1" colspan="1" style="font-size:10pt"/><td rowspan="1" colspan="1" style="font-size:10pt"/><td rowspan="1" colspan="1" style="font-size:10pt"/></tr><tr><td rowspan="1" colspan="1" style="font-size:10pt"><italic><tp:taxon-name><tp:taxon-name-part taxon-name-part-type="genus">Salmo</tp:taxon-name-part> <tp:taxon-name-part taxon-name-part-type="species">platycephalus</tp:taxon-name-part></tp:taxon-name></italic></td><td rowspan="1" colspan="1" style="font-size:10pt"/><td rowspan="1" colspan="1" style="font-size:10pt"/><td rowspan="1" colspan="1" style="font-size:10pt"/><td rowspan="1" colspan="1" style="font-size:10pt"/><td rowspan="1" colspan="1" style="font-size:10pt"/><td rowspan="1" colspan="1" style="font-size:10pt">7</td><td rowspan="1" colspan="1" style="font-size:10pt">9</td><td rowspan="1" colspan="1" style="font-size:10pt">4</td><td rowspan="1" colspan="1" style="font-size:10pt">23.9</td><td rowspan="1" colspan="1" style="font-size:10pt"/><td rowspan="1" colspan="1" style="font-size:10pt"/><td rowspan="1" colspan="1" style="font-size:10pt"/><td rowspan="1" colspan="1" style="font-size:10pt"/><td rowspan="1" colspan="1" style="font-size:10pt"/><td rowspan="1" colspan="1" style="font-size:10pt"/><td rowspan="1" colspan="1" style="font-size:10pt"/><td rowspan="1" colspan="1" style="font-size:10pt"/><td rowspan="1" colspan="1" style="font-size:10pt"/></tr><tr><td rowspan="1" colspan="1" style="font-size:10pt"><italic><tp:taxon-name><tp:taxon-name-part taxon-name-part-type="genus">Salmo</tp:taxon-name-part> <tp:taxon-name-part taxon-name-part-type="species">opimus</tp:taxon-name-part></tp:taxon-name></italic></td><td rowspan="1" colspan="1" style="font-size:10pt">4</td><td rowspan="1" colspan="1" style="font-size:10pt">8</td><td rowspan="1" colspan="1" style="font-size:10pt">12</td><td rowspan="1" colspan="1" style="font-size:10pt">3</td><td rowspan="1" colspan="1" style="font-size:10pt"/><td rowspan="1" colspan="1" style="font-size:10pt"/><td rowspan="1" colspan="1" style="font-size:10pt"/><td rowspan="1" colspan="1" style="font-size:10pt"/><td rowspan="1" colspan="1" style="font-size:10pt">19.5</td><td rowspan="1" colspan="1" style="font-size:10pt"/><td rowspan="1" colspan="1" style="font-size:10pt"/><td rowspan="1" colspan="1" style="font-size:10pt"/><td rowspan="1" colspan="1" style="font-size:10pt"/><td rowspan="1" colspan="1" style="font-size:10pt"/><td rowspan="1" colspan="1" style="font-size:10pt"/><td rowspan="1" colspan="1" style="font-size:10pt"/><td rowspan="1" colspan="1" style="font-size:10pt"/><td rowspan="1" colspan="1" style="font-size:10pt"/></tr><tr><td rowspan="1" colspan="1" style="font-size:10pt"><italic><tp:taxon-name><tp:taxon-name-part taxon-name-part-type="genus">Salmo</tp:taxon-name-part> <tp:taxon-name-part taxon-name-part-type="species">labecula</tp:taxon-name-part></tp:taxon-name></italic></td><td rowspan="1" colspan="1" style="font-size:10pt"/><td rowspan="1" colspan="1" style="font-size:10pt"/><td rowspan="1" colspan="1" style="font-size:10pt"/><td rowspan="1" colspan="1" style="font-size:10pt">2</td><td rowspan="1" colspan="1" style="font-size:10pt">10</td><td rowspan="1" colspan="1" style="font-size:10pt">5</td><td rowspan="1" colspan="1" style="font-size:10pt"/><td rowspan="1" colspan="1" style="font-size:10pt"/><td rowspan="1" colspan="1" style="font-size:10pt">22.2</td><td rowspan="1" colspan="1" style="font-size:10pt"/><td rowspan="1" colspan="1" style="font-size:10pt"/><td rowspan="1" colspan="1" style="font-size:10pt"/><td rowspan="1" colspan="1" style="font-size:10pt"/><td rowspan="1" colspan="1" style="font-size:10pt"/><td rowspan="1" colspan="1" style="font-size:10pt"/><td rowspan="1" colspan="1" style="font-size:10pt"/><td rowspan="1" colspan="1" style="font-size:10pt"/><td rowspan="1" colspan="1" style="font-size:10pt"/></tr><tr><td rowspan="1" colspan="1" style="font-size:10pt"><italic><tp:taxon-name><tp:taxon-name-part taxon-name-part-type="genus">Salmo</tp:taxon-name-part> <tp:taxon-name-part taxon-name-part-type="species">chilo</tp:taxon-name-part></tp:taxon-name></italic></td><td rowspan="1" colspan="1" style="font-size:10pt"/><td rowspan="1" colspan="1" style="font-size:10pt">5</td><td rowspan="1" colspan="1" style="font-size:10pt">14</td><td rowspan="1" colspan="1" style="font-size:10pt"/><td rowspan="1" colspan="1" style="font-size:10pt"/><td rowspan="1" colspan="1" style="font-size:10pt"/><td rowspan="1" colspan="1" style="font-size:10pt"/><td rowspan="1" colspan="1" style="font-size:10pt"/><td rowspan="1" colspan="1" style="font-size:10pt">19.7</td><td rowspan="1" colspan="1" style="font-size:10pt"/><td rowspan="1" colspan="1" style="font-size:10pt"/><td rowspan="1" colspan="1" style="font-size:10pt"/><td rowspan="1" colspan="1" style="font-size:10pt"/><td rowspan="1" colspan="1" style="font-size:10pt"/><td rowspan="1" colspan="1" style="font-size:10pt"/><td rowspan="1" colspan="1" style="font-size:10pt"/><td rowspan="1" colspan="1" style="font-size:10pt"/><td rowspan="1" colspan="1" style="font-size:10pt"/></tr></tbody></table></table-wrap><p>Lateral line with 105–113 scales; 24–29 scale rows between lateral line and dorsal-fin origin; 17–19 scale rows between lateral line and anal-fin origin; 13–15 scale rows between lateral line and adipose-fin insertion (Table <xref ref-type="table" rid="T2">2</xref>). Dorsal fin with 3–4 simple and 9½–10½ branched rays, outer margin straight or slightly concave. Adipose fin small in males smaller than about 170 mm SL with upper edge straight or slightly <!--PageBreak-->convex anteriorly and convex posteriorly or large, almost reaching caudal-fin base in males larger than about 190−200 mm SL, upper margin markedly convex. In females, adipose fin small to medium, upper edge markedly convex both anteriorly and posteriorly. Pectoral fin long, with 1 simple, 10–13 branched rays, outer margin slightly concave. Pelvic fin with 1 simple and 7–9 branched rays, outer margin slightly convex. <!--PageBreak--><!--PageBreak-->Anal fin with 3 simple and 6½–8½ branched rays, outer margin straight or slightly convex anteriorly, concave posteriorly. Caudal fin long and emarginate in small to large size specimens, lobes slightly pointed. Gill rakers 6–7 + 12–13 = 18–20 on outer side of first gill arch. Total vertebrae 55(2), 56(12), 57(5), and 58(1); predorsal vertebrae 13–15 with mode of 14; number of abdominal vertebrae 33–35 with mode of 34, and that of caudal vertebrae 21–23 with mode of 22. Abdominal region longer than caudal region, rarely regions equal, and difference between abdominal and caudal counts 11–14; most common vertebral formula 34+22.</p><p><bold>Sexual dimorphism.</bold> Males of <italic><tp:taxon-name><tp:taxon-name-part taxon-name-part-type="genus">Salmo</tp:taxon-name-part> <tp:taxon-name-part taxon-name-part-type="species">kottelati</tp:taxon-name-part></tp:taxon-name></italic> having longer head and maxilla and greater mouth gape than females.</p></tp:treatment-sec><tp:treatment-sec sec-type="Colouration"><title>Colouration.</title><p>General body colour greenish to silvery in life. Body dark brown on back and upper part of flank, brownish to yellowish on lower part of flank and belly yellowish in preserved specimens (Fig. <xref ref-type="fig" rid="F1">1</xref>). A large black spot (larger than pupil but smaller than eye) and one to five small black spots (smaller than pupil) behind eye (on cheek and preopercle), and 4–15 on opercle (smaller than pupil). Three to 21 black spots on top of head, smaller than pupil. Black spots on body, numerous, ocellated, medium to large (equal to or smaller than pupil), scattered on back (sometimes present in predorsal area), middle and upper part of flank (sometimes lower part of flank) in males larger than about 160 mm SL. Black spots few, present only on upper part of flank in both sexes smaller than about 160 mm SL, and in females over about 190 mm SL. Red spots few to numerous, ocellated, scattered on median, and half of lower and upper part of flank. Number of both black or red spots increasing with size and age in males except for one male (Fig. <xref ref-type="fig" rid="F1">1B</xref>) but, in contrast, number of both black and red spots decreasing with size and age in females. Dorsal fin greyish, with three or four rows of red spots posteriorly on lower part, 6–7 rows of black spots on middle, lower and upper part, boldly marked. Caudal fin dark grey, outer margin blackish. Pectoral, pelvic and anal fins yellowish. Leading edge of anal fin white in specimens larger than about 170 mm SL. Adipose fin greyish. Seven to nine parr marks distinct in males up to at least 176 mm SL and in females up to at least 208 mm SL, broad and large (Fig. <xref ref-type="fig" rid="F1">1</xref>), slightly rounded.</p></tp:treatment-sec><tp:treatment-sec sec-type="Distribution and habitat"><title>Distribution and habitat.</title><p><italic><tp:taxon-name><tp:taxon-name-part taxon-name-part-type="genus">Salmo</tp:taxon-name-part> <tp:taxon-name-part taxon-name-part-type="species">kottelati</tp:taxon-name-part></tp:taxon-name></italic> is only known from Alakır Stream in which located about 96 km southwest of the city of Antalya, a drainage of Mediterranean Sea in southern Anatolia (Fig. <xref ref-type="fig" rid="F2">2</xref>). It inhabits in cold and clear water and moderate current, with gravel and pebble substrate.</p><fig id="F2" position="float" orientation="portrait"><label>Figure 2.</label><caption><p>Distribution of <italic><tp:taxon-name><tp:taxon-name-part taxon-name-part-type="genus">Salmo</tp:taxon-name-part></tp:taxon-name></italic> species in Anatolia: <italic><tp:taxon-name><tp:taxon-name-part taxon-name-part-type="genus">Salmo</tp:taxon-name-part> <tp:taxon-name-part taxon-name-part-type="species">coruhensis</tp:taxon-name-part></tp:taxon-name></italic> (<bold>1</bold>) <italic><tp:taxon-name><tp:taxon-name-part taxon-name-part-type="genus">Salmo</tp:taxon-name-part> <tp:taxon-name-part taxon-name-part-type="species">rizeensis</tp:taxon-name-part></tp:taxon-name></italic> (<bold>2</bold>) <italic><tp:taxon-name><tp:taxon-name-part taxon-name-part-type="genus">Salmo</tp:taxon-name-part> <tp:taxon-name-part taxon-name-part-type="species">abanticus</tp:taxon-name-part></tp:taxon-name></italic> (<bold>3</bold>) <italic><tp:taxon-name><tp:taxon-name-part taxon-name-part-type="genus">Salmo</tp:taxon-name-part> <tp:taxon-name-part taxon-name-part-type="species">caspius</tp:taxon-name-part></tp:taxon-name></italic> (<bold>4</bold>) <italic><tp:taxon-name><tp:taxon-name-part taxon-name-part-type="genus">Salmo</tp:taxon-name-part> <tp:taxon-name-part taxon-name-part-type="species">tigridis</tp:taxon-name-part></tp:taxon-name></italic> (<bold>5</bold>) <italic><tp:taxon-name><tp:taxon-name-part taxon-name-part-type="genus">Salmo</tp:taxon-name-part> <tp:taxon-name-part taxon-name-part-type="species">euphrataeus</tp:taxon-name-part></tp:taxon-name></italic> (<bold>6</bold>) <italic><tp:taxon-name><tp:taxon-name-part taxon-name-part-type="genus">Salmo</tp:taxon-name-part> <tp:taxon-name-part taxon-name-part-type="species">okumusi</tp:taxon-name-part></tp:taxon-name></italic> (<bold>7</bold>) <italic><tp:taxon-name><tp:taxon-name-part taxon-name-part-type="genus">Salmo</tp:taxon-name-part> <tp:taxon-name-part taxon-name-part-type="species">chilo</tp:taxon-name-part></tp:taxon-name></italic> (<bold>8</bold>) <italic><tp:taxon-name><tp:taxon-name-part taxon-name-part-type="genus">Salmo</tp:taxon-name-part> <tp:taxon-name-part taxon-name-part-type="species">opimus</tp:taxon-name-part></tp:taxon-name></italic> (<bold>9</bold>) <italic><tp:taxon-name><tp:taxon-name-part taxon-name-part-type="genus">Salmo</tp:taxon-name-part> <tp:taxon-name-part taxon-name-part-type="species">platycephalus</tp:taxon-name-part></tp:taxon-name></italic> (<bold>10</bold>) <italic><tp:taxon-name><tp:taxon-name-part taxon-name-part-type="genus">Salmo</tp:taxon-name-part> <tp:taxon-name-part taxon-name-part-type="species">labecula</tp:taxon-name-part></tp:taxon-name></italic> (<bold>11</bold>) <italic><tp:taxon-name><tp:taxon-name-part taxon-name-part-type="genus">Salmo</tp:taxon-name-part> <tp:taxon-name-part taxon-name-part-type="species">kottelati</tp:taxon-name-part></tp:taxon-name></italic> (<bold>12</bold>) <tp:taxon-name><tp:taxon-name-part taxon-name-part-type="genus">Salmo</tp:taxon-name-part> <tp:taxon-name-part taxon-name-part-type="uncertainty-rank">cf.</tp:taxon-name-part> <tp:taxon-name-part taxon-name-part-type="species">coruhensis</tp:taxon-name-part></tp:taxon-name> (<bold>13</bold>) <tp:taxon-name><tp:taxon-name-part taxon-name-part-type="genus">Salmo</tp:taxon-name-part> <tp:taxon-name-part taxon-name-part-type="uncertainty-rank">cf.</tp:taxon-name-part> <tp:taxon-name-part taxon-name-part-type="species">rizeensis</tp:taxon-name-part></tp:taxon-name> (<bold>14</bold>).</p></caption><graphic xmlns:xlink="http://www.w3.org/1999/xlink" xlink:href="zookeys-462-135-g002.jpg" position="float" orientation="portrait" xlink:type="simple" id="oo_35407.jpg"/></fig></tp:treatment-sec><tp:treatment-sec sec-type="Etymology"><title>Etymology.</title><p>The species is named for Maurice Kottelat, who contributed to the knowledge of the fish fauna of Europe and Asia.</p></tp:treatment-sec><tp:treatment-sec><!--Section generated to contain objects referenced in tp:taxon-treatment.--><fig id="F1" position="float" orientation="portrait"><label>Figure 1.</label><caption><p><italic><tp:taxon-name><tp:taxon-name-part taxon-name-part-type="genus">Salmo</tp:taxon-name-part> <tp:taxon-name-part taxon-name-part-type="species">kottelati</tp:taxon-name-part></tp:taxon-name></italic>; Turkey: Antalya Province: Alakır stream <bold>a</bold> FFR 03180, holotype, 205 mm SL, male <bold>b</bold> FFR 03181, paratype, 207 mm SL, male <bold>c</bold> FFR 03181, paratype, 208 mm SL, female <bold>d</bold> FFR 03181, paratype, 175 mm SL, female <bold>e</bold> FFR 03181, paratype, 98 mm SL, Juvenile.</p></caption><graphic xmlns:xlink="http://www.w3.org/1999/xlink" xlink:href="zookeys-462-135-g001.jpg" position="float" orientation="portrait" xlink:type="simple" id="oo_35406.jpg"/></fig></tp:treatment-sec></tp:taxon-treatment>
